# Supplementary material for: Phosphate control in reducing FGF23 levels in hemodialysis patients
Source: PLoS One. 2018 Aug 7;13(8):e0201537. doi: 10.1371/journal.pone.0201537 (PMC6080760; doi:10.1371/journal.pone.0201537)
Supplement: S1 Dataset — (CSV) [file pone.0201537.s007.csv]

Numero	Mediana_P_40week	Mediana_P_sem40_agrupado_8	sexo	Etiologia_IRC	HTA	DM	CI	HVI	ICTUS	DISLIPEMIA	Modalidad_TRS	Modalidad_HD_1	Time_dialysis_months_0	edad_0	Tiempo_Control	D_1_25_Corr_0	D_1_25_Corr_1	Porc_D_1_25_Corr	D_25_Oh_Corr_0	D_25_OH_Corr_1	Ferritina_0	Ferritina_1	hb_0	Hb_1	ist_0	ist_1	alb_0	alb_1	Transferrina_0	Transferrina_1	FGF23pgml_pre0	iFGF23_1	Log_iFGF23_0	Log_iFGF23_1	cFGF23	cFGF23_1	Log_cFGF23_0	Log_cFGF23_1	PCR_0	PCR_1	Log_CRP_0	Log_CRP_1	PCR_med_0	PCR_med_1	PCR_med_2	PCR_med_3	PCR_med_4	PCR_med_5	PCR_med_6
1	0	0	2	6	1	1	1	0	0	0	1	2	7	71	10,53	10,4	7,2		19,3	8	420	259	32,3	30,3	40	52	2,6	2,1	129	103	531	23	6,274762021	3,135494216	526	1758	6,265301213	7,47	10,8	10,1			9,633333333	8,6	5	5	5,2	2,9	3,15
2	0	0	1	4	1	0	0	1	0	1	1	2	80,27	66	10,53333333	8,92	7,4	-16,78958688	10,1487	11,70242	190	411	9,8	12,3	35	46	3,6	3,8	134	140	85	104	4,442651256	4,820281566	401	252	5,993961427	5,529429088	4,8	5,6	1,72	1,458615023	6,666666667	3,05	2,7	6,55	9	2,6	3,229307511
3	0	0	1	6	1	0	0	0	0	0	1	2	58,5	80	5	9,2	4,5	-50,78710238	17,6	14,55	712	590	11,8	9,8	13	19	3,7	4	136	166	44	24	3,784189634	3,17805383	176	99	5,170483995	4,59511985	12,7	29,8	1,84	1,16315081	10,75	7,55	3,25	1,15	7,2	2,1	1,16315081
4	0	0	2	1	1	0	1	0	0	1	1	2	74,6	84	10,53333333	7,714	15,92	106,48	27,052	5,75	483	1396	11	13,8	23	23	3,3	3,3	181	172	695	1204	6,204557763	7,239932591	1245	1950	7,126890809	7,575584652	1,6	1,5	1,686398954	1,987874348	2,9	6,75	3,25	2,15	1,8	3,8	4,3
5	0	0	2	3	1	1	1	0	1	1	1	2	87,5	81	10,53333333	9,33	8,5	-8,617906115	26,5	27,4	658	858	12,7	11,5	14	48	3,3	3,3	153	169	1010	195	6,91770561	5,272999559	1199	772	7,089243155	6,64898455	1,2	2,1	1,410986974	1,131402111	2,466666667	2	3,8	2,85	3,4	3,85	2,965701056
6	0	0	1	5	1	0	0	1	1	1	1	2	20,26666667	81	10,53333333	5,25	9	72,35511184	18,977	24,63	665	307	13,7	11,6	40	46	4,2	4,2	198	234	1981	487	7,591357047	6,188264123	869	1073	6,767343125	6,978213743	6,1	3,8	2,312535424	1,740466175	6,666666667	8,4	8,3	7,8	2,7	2,95	5,55
7	0	0	1	3	1	1	0	1	0	1	1	2	37,76666667	72	10,53333333	8,4	8	-4,990703093	9,03983	8,4029	242	139	12,7	13,8	25	26	3,8	3,6	180	191	548	203	6,306275287	5,313205979	795	295	6,678342115	5,686975356	6,2	1,2	0,83	0,59	3,06	3,65	1,95	1,25	1,7	2,85	1,5
8	0	0	2	1	0	0	0	0	0	0	1	2	96	79	10,53333333	9,2	7,2	-21,36023335	9,24164	12,01666	384	734	10,7	12,2	21	26	3,2	3,6	132	125	877	288	6,776506992	5,66296048	1995	957	7,598399329	6,863803391		11,5	2,610069793	1,82	12,55	4,2	2,55	2,9	5,4	4,2	4,35
9	0	0	1	3	1	1	0	0	0	1	1	2	5,7	60	10,53333333	8,49	7,1	-15,61307575	9,25249	10,63204	802	655	10,5	12,3	39	46	3,8	3,6	79	74	889	313	6,790097236	5,746203191	1207	439	7,095893221	6,084499413	6	9	3,374168709	2,32238772	7,966666667	4,25	6,95	6,95			6,11119386
10	0	0	1	1	1	0	0	0	0	0	1	2	35,1	70	10,53333333	9,74	9,3	-4,119895988	9,883092	14,96266	1056	976	11,6	11,1	22	23	3,8	3,7	162	201	510	274	6,234410726	5,613128106	382	976	5,945420609	6,883462586	2	2,2	2,197224577	1,791759469	4,4	3,7	1,9	6,8	4,8	4,25	4,05
11	0	0	1	6	0	0	0	0	0	1	1	2	96	58	10,53	9,2	7,8	-14,98990338	9,256613	7,48964	529	298	11,5	11,6	39	31	3,5	3,8	161	176	614	155	6,419994928	5,043425117	1410	1375	7,251344983	7,22620901	18	24,3	3,226843995	2,69	22,43333333	11,65	9,3	9,4	9,4	4,35	11,2
12	0	0	2	1	1	1	1	1	0	1	1	2	53,17	82	10,53333333	10,3	7,8	-14,7001	9,2807	13,76462	420	259	10,4	9,8	40	27	4,1	3,8	163	166	485	709	6,184148891	6,605297921	2673	116	7,890956716	4,753590191	10,2	4,9	2,91	1,61	11,16666667	8,2	5,4	4,6	3,7	3,45	5
13	1	1	1	4	1	0	1	1	0	1	1	2	53,72	63	10,53333333	12,33	12,94493	4,947	10,126	11,34	818	252	12	11,9	30	19	3,9	3,5	153	192	151	1317	5,017279837	7,183111702	569	7379	6,343880434	8,906393407	1,9	20,6	1,193922468	2,370243741	8,6	13,35	6,65	10,45	2,6	9,55	9,65
14	1	1	1	5	0	0	0	0	0	1	1	2	60,56666667	66	10,53333333	7,329798	5,44	-25,78240219	9,5	6,83	466	110	11,4	12	34	44	3,9	4,1	163	189	149	238	5,003946306	5,472270674	1477	5024	7,297768283	8,521981708	12	11,8	2,54	3,22	9,06	5	9,5	9,2	13,9	11,25	14
15	1	1	2	4	1	0	0	0	0	1	1	2	76,5	83	10,53333333	16,7	12,01	-28,0838	6,209	5,59	606	717	11,2	12	24	24	3,5	4	133	154	700	1455	6,551080335	7,28276118	691	1797	6,538139824	7,493873887	2,4	2,1	0,41	0,47	1,833333333	2,15	8,45	1,6	4,2	4,1	2,9
16	1	1	1	1	1	0	0	0	0	0	1	2	135,8	70	10,53333333	8,67132	5,08569	-41,35045183	9,2	10,28	214	31	9,7	12	20	19	3,2	3,2	184	206	207	1500	5,332718793	7,313220387	2664	27062	7,887584032	10,20588581	11,7	12,6	1,704748092	2,71	9,933333333	7,05	10,15	8,6	48	29,4	15
17	1	1	2	1	1	0	0	1	0	0	1	2	11,43333333	49	10,53333333	6,67569	1,18828	-82,19989245	8,095	8,29	849	545	10,9	10,8	35	27	3,8	3,7	173	189	1347	589	7,205635176	6,378426184	1258	1557	7,137278437	7,350516172	1,3	2,3	2,302585093	2,791165108	4,533333333	8,45	6,85	1,4	2	4,8	16,3
18	1	1	2	1	0	0	0	0	0	0	1	2	36	47	10,53333333	18,1	19,14	5,74	6,692	9,18	305	594	9,8	11,4	26	34	3,1	3,3	128	117	709	1500	6,563855527	7,313220387	880	2612	6,779921907	7,86787149	2,9	4,2	1,410986974	1,95	3,733333333	4,95	4,15	4,7	6,9	5,1	7,3
19	1	1	1	1	0	0	0	0	1	1	1	2	119,8	72	10,53333333	6,779794	13,97	106,04	6,111	7,09	319	237	10,4	11,4	29	25	3,4	3,5	145	169	6295	7278	8,747510946	8,892611378	6633	10371	8,79981247	9,246768729	1	2	0,182321557	0,34	1,333333333	20,6	1	6,6	3	4,5	1,7
20	1	1	1	6	0	0	0	0	0	0	1	2	32,46666667	74	10,53333333	14,02394	14,99	6,9186	19,558	14,66	657	365	11,6	9,8	9	24	3,5	3,4	135	175	907	1500	6,81014245	7,313220387	179	3402	5,187385806	8,132118773	8,2	8,2	1,8	3,19	7,633333333	16,3	16,3	7,95	24,1	16,1	16,35
21	1	1	2	2	1	0	0	1	0	0	1	2	36	63	10,53333333	7,766416	13,43	72,844	6,392	8,01	859	921	11,2	10,7	36	29	4	3,9	154	140	1148	1179	7,045776577	7,072421901	652	2001	6,480044562	7,601402335	3,8	6,8	1,945910149	2,442347035	4,76	6,2	9,05	12,45	11,8	12,45	9
[truncated: 70 more columns]
