# Supplementary material for: Phosphate control in reducing FGF23 levels in hemodialysis patients
Source: PLoS One. 2018 Aug 7;13(8):e0201537. doi: 10.1371/journal.pone.0201537 (PMC6080760; doi:10.1371/journal.pone.0201537)
Supplement: S2 Dataset — (CSV) [file pone.0201537.s008.csv]

Etiologia_IRC	Time_dialysis_months	Age	Gender	Gender_Dummy	Dry_Weight	height	BMI	Dummy_Technique	Modality_TRS	Ca_dialysate_Dummy	HTA	DM	CI	HVI	ICTUS	DISLIPEMIA	Sup_Corporal_1	ACV	FAVI	Catheter	Gore	Ca2_pre_0	Ca_Total_pre	Ca_meq_L	P_Corr_Pre	P_corr_median	PTH	Log_PTH	D_25_OH	D_1_25_OH	cFGF23	Log_cFGF23	iFGF23pgml_pre0	Log_iFGF23	CRP	Log_PCR	AP	Alb	Hb	HTO	TSAT	Ferritin	sIron	Transferrin	Membrane_HD	Tiempo_Efectivomins	Qbmilmin_efectivo	Qdmilmin	KtV_OCM
1	49	76	2	0	77	150	34,22222222	0	1	0	1	1	1	1	0	1	1,721040319	FAVI	1	0	0	1,15	9,2	2,3	2,0330893	0	50	3,912023005	7,6	11	79	4,369447852	42	3,737669618	3,1	1,131402111	96	3,4	11,5	34,1	20	471	43	173	Fx60	250	450	500	1,2
1	58,93333333	91	1	1	52,5	160	20,5078125	0	1	1	1	0	0	0	0	1	1,532572453	FAVI	1	0	0	1,16	9,28	2,32	2,3642641	0	92	4,521788577	5,1	12	60	4,094344562	75	4,317488114	3,6	1,280933845	131	2,8	8,8	24,9	28	928	40	112	Fx60	245	360	500	1,8
4	61,8	81	1	1	99	170	34,25605536	0	1	1	1	0	1	0	0	1	2,096943598	FAVI	1	0	0	1,21	9,68	2,42	2,4110969	0	50	3,912023005	7,06	18,33	507	6,228511004	273	5,609471795	2,1	0,741937345	74	4,1	12	35,8	38	751	75	157	Fx60	270	450	500	1,6
1	43,83333333	81	1	1	52,8	168	18,70748299	1	2	1	1	0	0	0	0	1	1,59160381	FAVI	1	0	0	1,18	9,44	2,36	2,5248337	0	170	5,135798437	7,511	12,571	277	5,624017506	80	4,382026635	3,4	1,223775432	64	3,6	11,1	32,2	45	745	89	156	Fx600	250	460	480	2,49
5	5,033333333	71	2	0	51	150	23,56	1	2	1	1	0	0	0	0	1	1,5	FAVI	1	0	0	1,14	9,12	2,28	2,6686773	0	326	5,786897381	8,48	13,57	183	5,209486153	223	5,407171771	1	0	91	3,6	9,5	27,1	98	715	213	171	Fx600	242	422,3	422	3,25
6	58,5	80	1	1	49,6	157	20,12252018	0	1	1	1	0	0	0	0	0	1,475615757	FAVI	1	0	0	1,01	8,08	2,02	2,701293	0	148	4,997212274	40	2,5	176	5,170483995	24	3,17805383	3,2	1,16315081	70	3,8	9,8	27,8	14	440	37	155	Fx60	250	485	500	2,55
5	147,2	84	1	1	75,5	145	35,90963139	0	1	1	1	0	0	0	0	0	1,665273533	FAVI	1	0	0	1,16	9,28	2,32	2,7422717	0	377	5,932245187	16,14	15,89	764	6,638567789	188	5,236441963	9,9	2,292534757	112	3,3	10,4	30,6	54	436	66	97	Fx60	245	500	500	2,3
4	53,72	63	1	1	72,7	155	30,26014568	1	2	1	1	0	1	1	0	1	1,719922704	FAVI	1	0	0	1,16	9,28	2,32	2,826738	0	681	6,523562306	10,126	2,526	569	6,343880434	151	5,017279837	3,3	1,193922468	171	3,9	12	36,1	25	692	58	139	Fx600	270	506	500	1,92
5	2,466666667	71	1	1	55	155	22,89281998	0	1	1	1	0	0	0	0	0	1,527604566	FAVI	1	0	0	1,16	9,28	2,32	2,868553	0	182	5,204006687	8,18	11,02	254	5,537334267	143	4,96284463	1,3	0,262364264	85	3,9	9,8	304	18	201	50	225	Fx60	240	350	500	1,9
5	84,46666667	82	2	0	50	158	20,02884153	0	1	0	1	0	0	1	0	0	1,487493113	CAT	0	1	0	1,07	8,56	2,14	2,9003324	0	121	4,795790546	11,3	2,5	337	5,82008293	99	4,59511985	7,2	1,79	94	3,1	10,4	31,2	18	744	25	109	Fx60	242	450	500	1,7
1	65,43333333	85	1	1	51	154	21,50446956	0	1	1	0	1	0	1	1	0	1,472435132	CAT	0	1	0	0,94	7,52	1,88	2,9162221	0	362	5,891644212	6,3	11	242	5,488937726	42	3,737669618	7,3	1,81	97	3,3	9,7	27,9	19	540	26	107	Fx60	250	400	500	1,6
5	66,1	57	1	1	72	182	20,23	1	2	1	1	0	0	0	0	0	1,83	FAVI	1	0	0	1,13	9,04	2,26	2,9747631	0	126	4,836281907	4,776	4,889	1477	7,297768283	49	3,891820298	13,9	2,63188884	63	3,9	11,4	33,6	53	415	128	175	Fx600	249	485,1	485	1,78
6	86,33333333	84	1	1	74	182	22,34029707	1	2	0	0	0	0	0	0	1	1,946890656	FAVI	1	0	0	1,11	8,88	2,22	2,993998	0	107	4,672828834	24,685	3,004	634	6,452048954	261	5,564520407	2,9	1,064710737	51	4,1	12,6	38,4	35	714	75	169	Fx600	250	504	504	2,15
6	36,8	51	2	0	52,5	159	20,7665836	1	2	1	1	0	0	1	0	1	1,525622	FAVI	1	0	0	1,02	8,16	2,04	2,993998	0	156	5,049856007	5,595	11	804	6,689599269	71	4,262679877	11,6	2,451005098	97	4,1	9,9	31,3	44	404	83	138	Fx600	250	480	480	3,1
4	78,8	80	2	0	76,5	158	30,64412754	0	1	1	1	0	1	0	0	0	1,78216874	FAVI	1	0	0	1,02	8,16	2,04	3,010724	0	162	5,087596335	16,4	11	151	5,017279837	110	4,700480366	3,6	1,280933845	112	3,9	14	41	21	391	49	186	Fx60	245	450	500	2,4
6	54,8	80	1	1	49,6	157	20,12252018	0	1	1	1	0	0	0	0	0	1,475615757	FAVI	1	0	0	1,12	8,96	2,24	3,0416671	0	257	5,549076085	17,6	11	89	4,48863637	44	3,784189634	6,3	1,840549633	80	3,7	11,8	34,9	13	712	23	136	Fx60	250	485	500	2,55
5	22,56666667	80	2	0	61,7	155	25,68158169	1	2	1	1	0	1	0	0	1	1,604087297	FAVI	1	0	0	1,05	8,4	2,1	3,3293543	0	134	4,8978398	8,003	6,17	944	6,850126166	52	3,951243719	10,1	2,312535424	126	3,5	10,8	32,7	28	488	48	137	Fx600	250	450	500	2,5
1	16,23333333	77	1	1	58,5	165	21,48760331	0	1	1	1	1	0	1	0	1	1,640904954	FAVI	1	0	0	1,15	9,2	2,3	3,3887316	0	13	2,564949357	7	10,87	340	5,828945618	535	6,282266747	3,1	1,131402111	184	3,1	12,1	35,2	12	31	24	159	Fx60	250	500	500	1,8
6	103,0666667	81	2	0	43,6	153	18,62531505	0	1	1	1	0	0	0	0	0	1,371037612	CAT	0	1	0	1,05	8,4	2,1	3,403785	0	248	5,513428746	9,94	11	122	4,804021045	53	3,970291914	2,1	0,741937345	126	3,7	13,3	38,8	21	165	49	179	Fx60	240	400	500	2,4
3	97,06666667	49	2	0	40,7	151	17,85009429	1	2	1	1	1	0	1	0	0	1,318870743	FAVI	1	0	0	1,14	9,12	2,28	3,4430911	0	220	5,393627546	7,215	2,677	1800	7,495541944	535	6,282266747	5,7	1,740466175	155	3,4	10,7	32,3	54	477	114	167	Fx600	250	460	500	3
5	142,3	84	1	1	73,5	166	26,67295689	1	2	1	1	0	0	0	0	0	1,816004024	FAVI	1	0	0	1,1	8,8	2,2	3,4456	0	57	4,043051268	8,076	11,872	780	6,65929392	118	4,770684624	13,5	2,602689685	104	3,7	13	37,7	30	378	55	146	Fx600	240	450	500	2
4	3,2	23	1	1	63	147	29,15451895	1	2	1	0	0	0	0	0	0	1,557367563	CAT	0	1	0	1,2	9,6	2,4	3,4472726	0	109	4,691347882	6,631	2,565	375	5,926926026	923	6,827629235	1	0	75	3,4	11,2	33,2	28	251	63	175	Fx600	275	474	500	1,41
2	47,3	85	2	0	57,4	169	20,09733553	0	1	1	1	0	1	1	0	1	1,656234164	CAT	0	1	0	1,07	8,56	2,14	3,4472726	0	245	5,501258211	7,869	8,1	737	6,602587892	142	4,955827058	10,3	2,332143895	126	3,1	11,1	33,4	15	446	25	132	Fx60	250	305	500	1,71
2	75,36666667	73	1	1	65,3	155	27,18002081	1	2	1	1	0	0	0	0	1	1,643216953	FAVI	1	0	0	1,18	9,44	2,36	3,4639986	0	163	5,093750201	7,56	11,12	347	5,84932478	169	5,129898715	2,1	0,741937345	116	3,8	12,8	37,7	33	732	64	154	Fx600	250	482	483	2,3
1	36,53333333	81	2	0	71	146	33,308313	0	1	1	1	1	1	0	1	1	1,630447962	FAVI	1	0	0	1,05	8,4	2,1	3,4673438	0	372	5,918893854	13,77	20,24	279	5,631211782	161	5,081404365	2	0,693147181	114	3,5	11,9	35,2	36	436	82	179	Fx60	250	450	500	2,35
1	62,23333333	84	2	0	52,7	170	18,23529412	1	2	1	1	0	1	1	0	1	1,604025629	FAVI	1	0	0	1,14	9,12	2,28	3,479052	0	104	4,644390899	10,199	8,61	638	6,458338283	438	6,08221891	5,2	1,648658626	87	3,8	11,8	35,6	21	436	67	146	Fx600	250	411	400	2,63
1	89,7	84	2	0	53,7	159	28,6	1	2	1	1	0	1	1	0	1	1,81	FAVI	1	0	0	1,13	9,04	2,26	3,479052	0	104	4,644390899	10,199	3,492	786	6,666956792	438	6,08221891	6	1,791759469	83	3,8	10,6	33,9	27	436	27	146	Fx600	243	386	300	2,55
4	94,26666667	86	2	0	72,5	152	31,37984765	1	2	1	1	0	0	0	0	1	1,693739351	FAVI	1	0	0	1,13	9,04	2,26	3,4807246	0	70	4,248495242	24,794	11,419	1523	7,328437353	306	5,723585102	11,3	2,424802726	57	3,6	11,5	34	15	370	42	174	Fx600	250	470	500	2,45
1	2,6	63	1	1	88,5	161	34,1422013	0	1	1	1	0	0	0	0	1	1,922055721	FAVI	1	0	0	1,08	8,64	2,16	3,4991232	0	211	5,351858133	18,7	5,8	133	4,890349128	119	4,779123493	7,2	1,974081026	90	3,7	12,9	38	13	161	41	252	Fx60	245	490	500	1,4
6	8,5	84	1	1	73	161	28,16249373	0	1	0	0	0	0	1	0	0	1,771035633	FAVI	1	0	0	1,08	8,64	2,16	3,5150129	0	145	4,976733742	10,5	4,5	224	5,411646052	158	5,062595033	6	1,791759469	81	3,2	13	37,7	39	393	99	202	FX60	250	500	500	1,6
5	60,56666667	56	1	1	67,6	140	34,48979592	1	2	0	0	0	0	0	0	1	1,548946777	FAVI	1	0	0	1,09	8,72	2,18	3,5309026	0	126	4,836281907	4,776	4,889	1477	7,297768283	149	5,003946306	11,9	2,4765384	73	3,9	11,4	33,6	53	466	218	163	Fx600	255	467	500	2,01
3	9,533333333	71	1	1	101	152	43,71537396	0	1	1	1	1	1	1	1	1	1,95002199	FAVI	1	0	0	1,15	9,2	2,3	3,5643546	0	223	5,407171771	9,435	14,836	200	5,298317367	223	5,407171771	1,3	0,262364264	49	3,4	9,9	29,7	25	203	59	188	Fx60	250	450	500	1,4
1	23,1	67	2	0	44,3	138	23,26191976	1	2	1	1	1	0	0	0	0	1,280855817	FAVI	1	0	0	1,11	8,88	2,22	3,5643546	0	256	5,545177444	9,94	25,28	594	6,386879319	33	3,496507561	5,4	1,686398954	96	3,9	11,8	36,4	29	878	67	170	Fx600	250	519	475	2,23
3	19,53333333	84	2	0	73,7	165	27,07070707	1	2	1	1	1	0	1	0	0	1,810155422	CAT	0	1	0	1,12	8,96	2,24	3,5810806	0	129	4,859812404	12,87	19,9	251	5,525452939	100	4,605170186	7,7	2,041220329	157	3,7	11,3	33,8	21	303	52	197	Fx600	250	330	500	2,09
4	87,03333333	79	2	0	58	172	19,605192	1	2	1	1	0	0	0	1	1	1,68492799	FAVI	1	0	0	1,12	8,96	2,24	3,6	0	273	5,609471795	8,29	12,01	1797	7,493873887	1455	7,28276118	2,1	0,741937345	99	4	11,3	35	31	894	56	144	Fx600	240	504	506	2,7
1	117,5333333	88	2	0	35,5	151	15,56949257	0	1	1	1	0	0	0	0	0	1,244433405	CAT	0	1	0	1	8	2	3,6571839	0	1000	6,907755279	7,8	2,5	97	4,574710979	20	2,995732274	1,8	0,587786665	216	3,1	14	42	25	337	64	199	Fx60	245	450	500	1,8
3	80,36666667	85	1	1	84,5	164	31,41731112	1	2	1	1	1	1	1	0	1	1,910038911	FAVI	1	0	0	1,14	9,12	2,28	3,7040167	0	89	4,48863637	4,9	2,5	110	4,700480366	57	4,043051268	5	1,609437912	121	3,2	10	30	23	315	44	151	Fx600	250	490	500	2
1	135,8	68	1	1	77,6	160	30,3125	1	2	1	1	0	0	0	0	0	1,809441483	FAVI	1	0	0	1,08	8,64	2,16	3,7148886	0	121	4,795790546	5	12,26	2664	7,887584032	207	5,332718793	5,6	1,722766598	90	3,2	9,7	28,4	20	214	46	184	Fx600	250	488	490	2,33
3	2,233333333	73	2	0	64,8	165	23,80165289	0	1	1	1	1	0	0	0	1	1,713805612	FAVI	1	0	0	1,09	8,72	2,18	3,7659029	0	179	5,187385806	9,94	12,24	944	6,850126166	510	6,234410726	10	2,302585093	90	3,7	10,2	32,3	30	378	58	151	Fx60	250	480	500	2,57
1	35,1	70	1	1	76	175	28,5	1	2	1	1	1	0	0	0	1	1,96	FAVI	0	0	1	1,08	8,64	2,16	3,7675755	0	81	4,394449155	9,876	6,842	524	6,261491684	223	5,407171771	7	1,945910149	63	3,8	11,6	35	17	739	36	164	FX600	243	475,3	500	1,76
1	16,2	24	1	1	87,8	180	27,09876543	0	1	1	0	0	0	0	0	0	2,076940519	FAVI	1	0	0	1,17	9,36	2,34	3,78012	0	80	4,382026635	8,18	11,02	116	4,753590191	130	4,86753445	1	0	48	5	12,5	33,9	23	583	52	240	Fx60	180	460	500	0,9
3	85,4	61	1	1	79	147	36,55884122	1	2	1	1	1	1	1	0	1	1,714600339	CAT	0	1	0	1,14	9,12	2,28	3,7826289	0	340	5,828945618	5,107	2,725	1371	7,22329568	639	6,459904454	14,1	2,646174797	65	3,7	10,5	31,7	22	435	55	199	Fx600	250	430	450	1,94
5	17,96666667	50	2	0	71,3	153	30,45837071	1	2	1	1	0	0	0	0	0	1,689781928	FAVI	1	0	0	1,05	8,4	2,1	3,821935	0	368	5,908082938	18,4	10,9	233	5,451038454	98	4,584967479	4,1	1,410986974	89	3,8	10,6	30,3	10	152	21	164	Fx600	250	495	500	2,43
3	7,7	69	2	0	92,7	166	33,64058644	1	2	1	1	1	0	0	0	1	2,004257763	FAVI	1	0	0	1,23	9,84	2,46	3,8620774	0	104	4,644390899	7,61	3,7	974	6,881411304	1238	7,121252453	28,8	3,360375387	60	3,7	11,3	33,5	31	349	79	199	Fx800	243	500	500	2,1
1	74,46666667	85	2	0	39	152	16,88019391	1	2	1	1	0	0	0	0	0	1,30138376	FAVI	1	0	0	1,09	8,72	2,18	3,8829849	0	74	4,304065093	7,687	2,256	791	6,673297968	467	6,146329258	5,2	1,648658626	103	4	12,1	36,1	23	1123	49	167	Fx600	250	402	469	2,75
1	17,7	50	1	1	92,5	182	27,92537133	1	2	1	1	1	0	1	0	0	2,140564489	FAVI	1	0	0	1,03	8,24	2,06	3,8930205	0	263	5,572154032	20,74	29,19	471	6,154858094	1010	6,91770561	3,1	1,131402111	93	3,8	13	36,2	27	471	54	156	Fx600	240	480	500	1,9
1	84,6	85	2	0	67,3	160	25,8	0	2	1	1	0	1	0	0	1	1,45	CAT	0	1	0	1,06	8,48	2,12	3,9	0	374	5,924255797	10,28	15,92	1950	7,575584652	1394	7,239932591	7,3	1,987874348	81	3,3	13	40	23	1396	50	172		250	460	500	1,94
3	5,566666667	85	1	1	72	166	26,12861083	0	1	1	1	1	0	0	0	1	1,800159549	CAT	0	1	0	1,15	9,2	2,3	3,972469	0	359	5,883322388	8,13	16,78	65	4,17438727	286	5,655991811	8,8	2,174751721	119	3,7	10,7	31	26	99	64	195	Fx60	245	450	500	1,4
1	11,43333333	44	2	0	86,1	149	38,78203685	1	2	1	1	0	0	1	0	0	1,79598501	FAVI	1	0	0	1,08	8,64	2,16	3,9833409	0	470	6,152732695	8,095	1,295	1258	7,137278437	1347	7,205635176	2,3	0,832909123	78	3,8	10,9	32,4	35	849	77	173	Fx600	250	475	500	2,15
5	9,933333333	67	2	0	57	155	23,72528616	0	1	1	1	0	0	1	0	0	1,550970789	FAVI	1	0	0	1,1	8,8	2,2	3,9875224	0	384	5,950642553	19,4	11	76	4,33073334	125	4,828313737	1	0	59	4,1	9,4	27,5	24	963	55	183	Fx60	242	480	500	2,1
3	51,4	86	2	0	94	155	39,12591051	0	1	1	1	1	1	1	1	1	1,918386646	CAT	0	1	0	1,09	8,72	2,18	3,9875224	0	81	4,394449155	9,27	11,6	1496	7,310550159	384	5,950642553	8,9	2,186051277	69	3,4	11,7	34,9	41	486	73	140	Fx80	280	450	500	1,95
6	42,4	75	1	1	67,3	160	27	1	2	1	0	0	0	0	0	0	1,66	GORE	0	0	1	1,19	9,52	2,38	4	0	307	5,726847748	5,02	14,99	3402	8,132118773	1500	7,313220387	14,8	2,694627181	107	3,4	9,8	29,4	24	365	54	175		250	560	500	1,95
1	53,72	54	2	0	65,5	158	26,23778241	1	2	1	0	0	0	0	0	0	1,668381111	FAVI	1	0	0	1,09	8,72	2,18	4,0000669	0	145	4,976733742	12,8	3	261	5,564520407	4	1	7,3	1,82	81	4,3	10,4	30	25	742	48	153	Fx600	250	490	500	2,7
1	25,46666667	47	2	0	56,6	156	23,25772518	0	1	1	0	0	0	0	0	0	1,553562182	CAT	0	1	0	1,08	8,64	2,16	4,0167929	0	151	5,017279837	6,692	12,42	880	6,779921907	709	6,563855527	7,3	1,987874348	104	3,1	9,8	28,4	31	491	42	125	Fx60	250	350	500	1,5
4	0,966666667	59	1	1	74,4	160	29,0625	0	1	1	1	0	0	0	0	0	1,777345294	FAVI	1	0	0	1,2	9,6	2,4	4,03101	0	477	6,167516491	10,126	2,526	142	4,955827058	390	5,966146739	10,4	2,341805806	150	2,9	9	25,3	27	115	66	191	Fx60	240	480	500	1,7
5	85,4	77	2	0	79,2	168	28,06122449	0	1	1	1	0	0	1	0	0	1,890922611	CAT	0	1	0	1,15	9,2	2,3	4,0502449	0	616	6,423246964	6,46	10,46	466	6,144185634	88	4,477336814	2,8	1,029619417	152	4,7	10,7	32,1	32	802	46	113	Fx60	250	380	500	1,6
1	74,6	84	2	0	54,6	163	20,55026535	1	2	1	1	0	1	0	0	1	1,579462103	CAT	0	1	0	1,2	9,6	2,4	4,0845332	0	369	5,910796644	27,052	7	1245	7,126890809	495	6,204557763	5,4	1,686398954	93	3,3	11	32	23	483	54	181	Fx600	250	460	500	3
4	27,33333333	72	1	1	60,5	169	21,1827317	1	2	0	1	0	0	0	0	1	1,693675553	FAVI	1	0	0	1,03	8,24	2,06	4,0845332	0	18	2,890371758	9,168	3,177	387	5,958424693	479	6,171700597	1,7	0,530628251	54	3,8	11,6	34,9	25	329	49	156	Fx600	250	466	471	2,16
3	92,06666667	49	2	0	40,7	151	17,85009429	1	2	1	1	1	0	1	0	0	1,318870743	FAVI	1	0	0	1,23	9,84	2,46	4,0845332	0	170	5,135798437	7,215	2,677	184	5,214935758	3810	8,245384468	1	1,3	123	3,8	11,3	32	56	418	103	165	Fx600	250	460	500	3
1	18,83333333	57	1	1	129,5	172	43,77366144	1	2	1	1	1	0	1	0	1	2,370495304	FAVI	1	0	0	1,17	9,36	2,34	4,097914	0	314	5,749392986	10,57	11,77	965	6,872128101	622	6,432940093	9,2	2,219203484	82	3,6	13	39,6	22	373	50	180	Fx800	250	500	500	1,4
1	76,96666667	84	2	0	62,3	145	29,6313912	1	2	1	1	0	0	0	0	0	1,534671914	CAT	0	1	0	1,13	9,04	2,26	4,1012592	0	1676	7,424165281	8,481	3,5	954	6,860663671	198	5,288267031	9,1	2,208274414	259	3,7	9,9	29,6	50	517	80	127	Fx600	250	484	400	2,56
1	44,3	88	2	0	56	151	24,5603263	1	2	1	1	1	0	0	0	0	1,51044363	FAVI	1	0	0	1,14	9,12	2,28	4,1848892	0	167	5,117993812	11,691	3,98	590	6,380122537	388	5,96100534	1,4	0,336472237	154	3,5	12,6	37,3	26	894	59	177	Fx600	250	454	500	2,7
1	22,93333333	33	1	1	76,6	180	23,64197531	1	2	1	1	0	0	0	0	0	1,959909947	FAVI	1	0	0	1,09	8,72	2,18	4,231722	0	498	6,210600077	16,09	12,83	3159	8,058010801	5619	8,633908991	7,7	2,041220329	60	3,9	11,7	34,1	20	163	29	183	Fx600	240	490	500	1,55
2	58,76666667	67	1	1	52,2	165	19,17355372	1	2	1	1	1	0	1	1	0	1,563335346	CAT	0	1	0	1,13	9,04	2,26	4,2350672	0	329	5,796057751	4,792	1,611	1203	7,092573716	2384	7,776535028	26,9	3,29	112	4,1	13,6	41,1	27	345	75	216	Fx600	250	380	500	2,5
3	54,06666667	55	1	1	105,3	151	46,18218499	1	2	1	1	1	0	0	1	1	1,975407363	FAVI	1	0	0	1,16	9,28	2,32	4,2517932	0	423	6,047372179	8,514	2,353	838	6,7310181	2259	7,722677516	3	1,098612289	105	3,6	13,3	40,5	10	58	29	233	Fx600	270	500	500	1,36
4	76,5	79	2	0	58	172	19,605192	1	2	1	1	0	0	0	1	1	1,68492799	FAVI	1	0	0	1,13	9,04	2,26	4,2852452	0	326	5,786897381	6,209	16,7	691	6,538139824	700	6,551080335	2,1	0,741937345	105	3,5	11,2	33,9	24	606	40	133	Fx600	240	504	506	2,7
1	53,16666667	80	1	1	66,3	152	28,69632964	0	1	1	1	1	1	1	0	1	1,630595256	GORE	0	0	1	1,12	8,96	2,24	4,2852452	0	237	5,468060141	7,103	2,218	2673	7,890956716	485	6,184148891	20,9	3,039749159	69	4,1	11,1	32,2	23	844	83	168	Fx600	250	420	500	2,03
1	12,93333333	70	1	1	66,5	146	31,19722274	0	1	1	1	0	0	0	0	0	1,585701158	CAT	0	1	0	0,96	7,68	1,92	4,2852452	0	406	6,00635316	6,267	12,39	6222	8,735846677	1220	7,106606138	26,5	3,277144733	69	3,5	10	29,4	23	622	71	122	Fx60	245	370	450	1,7
3	102,7333333	60	2	0	65,5	156	26,91485865	0	1	0	1	1	0	1	1	1	1,653043225	CAT	0	1	0	1,02	8,16	2,04	4,298626	0	341	5,831882477	6,7	18,8	405	6,003887067	72	4,276666119	1,7	0,530628251	74	4	12,4	36,1	23	1305	52	181	Fx60	245	385	500	1,6
1	53,1	84	1	1	53	160	20,703125	0	1	1	1	1	0	0	0	0	1,538758821	FAVI	1	0	0	1,04	8,32	2,08	4,298626	0	257	5,549076085	8,17	16,2	729	6,591673732	200	5,298317367	13,5	2,602689685	67	3,7	9,5	29	14	301	26	150	Fx60	240	480	500	2
1	155,6333333	70	1	1	76,2	170	26,36678201	1	2	0	1	0	0	0	0	0	1,876172018	CAT	0	1	0	1,15	9,2	2,3	4,3019712	0	84	4,430816799	9,876	6,842	382	5,945420609	510	6,234410726	2,2	0,78845736	57	3,8	11,6	35	22	1056	46	162	Fx600	250	380	500	1,52
6	120,5333333	58	2	0	75	163	28,22838647	1	2	0	0	0	0	0	0	1	1,807604333	GORE	0	0	1	1,21	9,68	2,42	4,3019712	0	159	5,068904202	6,989	2,615	1410	7,251344983	614	6,419994928	25,2	3,226843995	110	3,4	10,1	31	39	529	80	161	Fx600	240	420	500	2,1
6	37,06666667	89	1	1	67,8	159	26,81855939	0	1	1	0	0	1	0	0	0	1,700794562	FAVI	1	0	0	1,03	8,24	2,06	4,332078	0	490	6,194405391	7,67	17,79	320	5,768320996	262	5,568344504	4,8	1,568615918	71	3,6	11,2	34,4	20	416	41	163	Fx60	240	490	500	1,9
5	38,23333333	86	2	0	39	148	17,80496713	0	1	1	1	0	0	0	0	0	1,276463866	FAVI	1	0	0	1,06	8,48	2,12	4,3345869	0	574	6,352629396	19,51	13,77	638	6,458338283	1134	7,033506484	5,6	1,722766598	121	3,6	11,6	32,9	21	743	51	187	Fx60	240	500	500	3,1
4	80,26666667	66	1	1	80,3	152	34,75588643	1	2	1	1	0	0	1	0	1	1,768915273	GORE	0	0	1	0,99	7,92	1,98	4,3354232	0	420	6,040254711	11,1	13,2	401	5,993961427	85	4,442651256	5,6	1,722766598	113	3,6	9,8	29,8	35	190	60	134	Fx600	270	400	500	2
1	6,3	63	1	1	88,5	161	34,1422013	0	1	1	1	0	0	0	0	1	1,922055721	FAVI	1	0	0	0,88	7,04	1,76	4,382256	1	278	5,627621114	10,1	36,05	307	5,726847748	355	5,872117789	8,5	2,140066163	129	3,9	11,7	34,3	19	407	34	204	Fx60	245	490	500	1,4
1	1,1	75	1	1	66,5	160	25,9765625	0	1	1	1	0	0	1	0	0	1,694542674	FAVI	1	0	0	1,01	8,08	2,02	4,382256	1	109	4,691347882	9,43	21,28	291	5,673323267	120	4,787491743	7,2	2	64	3,7	10,7	31,6	23	399	25	172	Fx60	240	490	500	1,6
6	12,5	81	1	1	69,3	164	25,76591315	0	1	1	1	0	1	0	0	1	1,755657266	CAT	0	1	0	1,08	8,64	2,16	4,44916	1	91	4,510859507	8,67	6,55	2754	7,920809679	2754	7,920809679	10,7	2,370243741	59	3,7	10,8	31,7	21	431	55	138	Fx60	245	450	500	2
1	15,36666667	57	1	1	65	160	25,390625	1	2	0	1	0	0	1	0	1	1,678191386	FAVI	1	0	0	0,98	7,84	1,96	4,5536975	1	185	5,220355825	11,477	5,082	1665	7,417580402	1081	6,985641818	21,5	3,068052935	241	3,8	11	33,3	13	339	26	156	Fx600	250	450	500	2,06
5	70,5	57	1	1	67,3	160	20,23	1	2	1	0	0	0	0	0	1	1,83	FAVI	1	0	0	0,98	7,84	1,96	4,6	1	361	5,888877958	7,09	10	5024	8,521981708	238	5,472270674	16,8	2,821378886	89	4,1	12	37,7	44	110	105	189		249	485	485	1,94
3	55,06666667	72	1	1	74	156	30,40762656	1	2	1	1	1	1	0	0	1	1,741025525	CAT	0	1	0	1,15	9,2	2,3	4,6038755	1	129	4,859812404	9,13	13,39	461	6,133398043	676	6,516193076	1	0	72	4,1	9,7	28,3	22	287	50	181	Fx600	245	430	512	1,69
1	100,7333333	66	1	1	55,5	156	22,80571992	0	1	1	1	0	0	1	0	1	1,540657758	CAT	0	1	0	1,23	9,84	2,46	4,6206015	1	208	5,33753808	7,796	5,4	736	6,601230119	416	6,03068526	6	1,791759469	80	3,8	11,9	37,8	48	1476	90	147	Fx60	190	350	500	1,41
3	32,63333333	43	2	0	54,5	170	18,85813149	0	1	1	1	1	0	0	0	0	1,627085239	CAT	0	1	0	1,17	9,36	2,34	4,649872	1	364	5,897153868	7,34	9,93	2066	7,63336965	1357	7,21303166	9	2,197224577	131	3,5	12,5	35	36	548	71	156	Fx60	245	450	500	1,81
1	119,8	70	1	1	55,1	145	26,20689655	1	2	0	0	0	0	0	1	1	1,456624314	FAVI	1	0	0	1,17	9,36	2,34	4,7385198	1	432	6,068425588	6,111	1,867	6633	8,79981247	6295	8,747510946	8	2,079441542	70	3,4	10,4	31,1	29	319	53	145	Fx600	250	505	509	2,95
3	3,966666667	67	1	1	90	170	31,14186851	1	2	1	1	1	0	0	0	1	2,013700409	FAVI	1	0	0	1,13	9,04	2,26	4,741865	1	152	5,023880521	5,48	13,37	398	5,986452005	212	5,356586275	6,5	1,871802177	122	3,8	10,9	32,2	34	634	52	182	Fx600	240	450	500	1,5
1	53,72	52	1	1	67,5	172	22,81638724	1	2	1	1	0	0	0	0	1	1,797126098	FAVI	1	0	0	1,06	8,48	2,12	4,758591	1	613	6,418364936	17,48	16,77	2374	7,772331575	604	6,403574198	11	2,397895273	91	4,3	12,6	35,5	27	1135	53	170	Fx600	240	470	500	1,8
6	47,03333333	23	1	1	67,5	158	27,03893607	1	2	1	1	0	0	0	0	0	1,689844783	CAT	0	1	0	1,15	9,2	2,3	4,7719718	1	219	5,38907173	7,61	3,65	724	6,584791392	122	4,804021045	6,3	1,840549633	93	4	11,4	34,4	32	307	67	143	Fx600	270	350	500	1,21
1	0,7	63	1	1	55	160	21,484375	1	2	1	1	0	0	0	1	0	1,563174472	FAVI	1	0	0	0,96	7,68	1,92	4,775317	1	565	6,336825731	9,94	11,1	657	6,487684018	130	4,86753445	8,4	2,128231706	110	3,6	12,8	37	33	528	51	140	Fx600	240	460	500	2
3	41,26666667	51	1	1	54,3	160	21,2109375	1	2	1	1	1	1	1	0	0	1,554687972	FAVI	1	0	0	1,15	9,2	2,3	4,8221498	1	413	6,023447593	8,557	3,75	1008	6,915723449	406	6,00635316	1	0	155	3,8	9,7	29,2	27	367	63	187	Fx600	250	515	634	2,3
6	3,366666667	80	1	1	67,5	162	25,72016461	0	1	1	1	0	0	0	0	0	1,720754099	CAT	0	1	0	1,02	8,16	2,04	4,825495	1	375	5,926926026	9,94	11,2	2393	7,780303088	2730	7,912056888	12,6	2,533696814	89	3,4	8	23,1	10	852	18	136	Fx60	245	386	500	1,78
6	130,5	59	2	0	67,3	160	26,7	1	2	0	0	0	0	0	0	1	1,7	FAVI	1	0	0	1,16	9,28	2,32	4,9	1	534	6,280395839	11,34	15,38	1375	7,22620901	155	5,043425117	8,5	2,140066163	186	3,8	11,5	33,7	31	279	70	176		243	484	487	1,93
2	27	62	2	0	67,3	160	28	1	2	1	1	0	0	1	0	0	1,7	FAVI	1	0	0	1,14	9,12	2,28	4,9	1	442	6,091309882	8,01	13,43	2001	7,601402335	1179	7,072421901	11,5	2,442347035	76	3,5	9,7	31	29	921	22	140		250	530	500	1,94
6	32,46666667	74	1	1	68	152	29,43213296	0	1	1	0	0	0	0	0	0	1,648235306	GORE	0	0	1	1,15	9,2	2,3	4,9225058	1	400	5,991464547	8,18	11,02	179	5,187385806	907	6,81014245	8,2	2,104134154	95	3,5	11,6	35	36	657	16	158	Fx60	250	460	500	1,83
3	11,36666667	61	2	0	43,4	147	20,08422417	0	1	1	1	1	1	0	0	1	1,329243442	CAT	0	1	0	1,11	8,88	2,22	4,9492674	1	95	4,553876892	30,44	14,58	4070	8,311398278	1600	7,377758908	13	2,564949357	86	3,2	11,5	34,1	20	291	37	145	Fx60	260	500	500	2,3
3	87,5	81	2	0	49,3	163	18,55545937	0	1	1	1	1	1	0	1	1	1,512384708	CAT	0	1	0	1,12	8,96	2,24	4,9559578	1	197	5,283203729	15,058	10,072	1199	7,089243155	1010	6,91770561	4,1	1,410986974	200	3,3	12,7	38,9	14	658	28	153	Fx60	250	260	500	1,41
5	181,4666667	63	2	0	60	160	23,4375	1	2	1	1	0	0	0	0	0	1,622062531	FAVI	1	0	0	1,05	8,4	2,1	4,959303	1	262	5,568344504	9,52	16,14	1523	7,328437353	849	6,744059186	6	1,791759469	47	3,9	11,2	32,9	26	561	47	109	Fx600	240	500	500	2,63
1	61,5	67	1	1	61,9	158	24,79570582	1	2	0	1	0	0	1	0	1	1,628775536	FAVI	1	0	0	1,06	8,48	2,12	4,9726838	1	140	4,941642423	7,34	8,66	2987	8,002024818	148	4,997212274	7	1,945910149	128	3,6	10,2	32,2	27	934	58	199	Fx600	245	460	500	2,15
4	86,16666667	48	2	0	58,9	172	19,90941049	1	2	1	1	0	0	1	0	0	1,695990628	FAVI	1	0	0	1,23	9,84	2,46	4,9894098	1	878	6,777646594	7,236	5,79	10485	9,257700943	15667	9,659311868	2,3	2	52	3,9	9,8	29,1	20	551	45	174	Fx600	250	360	500	2,17
3	7,566666667	54	1	1	41	144	19,77237654	1	2	1	1	0	0	0	0	1	1,278239605	FAVI	1	0	0	1,21	9,68	2,42	4,992755	1	167	5,117993812	6,89	26,04	1163	7,058758153	495	6,204557763	5,8	1,757857918	55	3,7	11	33,2	6	163	26	188	Fx600	245	495	500	3,5
5	58,06666667	86	1	1	76	172	25,68956193	0	1	1	0	0	1	0	0	1	1,890036644	FAVI	1	0	0	1,05	8,4	2,1	4,992755	1	380	5,940171253	8,18	15,18	628	6,442540166	353	5,866468057	7,2	1,8	49	4,2	12,7	36,3	30	590	38	182	Fx60	240	495	500	1,5
5	15,63333333	75	2	0	93,5	155	38,91779396	1	2	1	1	0	0	0	0	0	1,914043217	FAVI	1	0	0	1,01	8,08	2,02	4,992755	1	746	6,6147256	7,3	9,32	1490	7,306531399	921	6,825460036	15,9	2,766319109	83	3,7	12,6	36,4	36	872	46	135	Fx600	240	480	500	2
1	129,8	71	1	1	67,3	160	26,21	1	2	0	0	0	0	0	1	1	1,53	FAVI	1	0	0	1,18	9,44	2,36	5	1	668	6,504288174	6,83	13,97	10371	9,246768729	7278	8,892611378	6,6	1,887069649	90	3,7	11,2	33,4	26	436	52	163		250	505	509	1,96
1	21	45	2	0	67,3	160	38,78	0	2	1	1	0	0	1	0	0	1,86	FAVI	1	0	0	1,1	8,8	2,2	5	1	519	6,251903883	5,75	8,68	1557	7,350516172	589	6,378426184	16,3	2,791165108	103	3,7	10,8	34	27	545	65	189		250	475	500	1,94
6	21,2	46	2	0	66	158	26,43807082	0	1	0	1	0	0	0	0	0	1,673781966	GORE	0	0	1	1,01	8,08	2,02	5,026207	1	349	5,855071922	19,87	20,6	1399	7,243512975	879	6,778784898	3	1,098612289	187	3,9	11,3	37,5	14	917	28	217	Fx60	240	450	500	1,8
6	47,36666667	81	1	1	75	164	27,88518739	0	1	1	1	0	1	0	1	1	1,815637527	FAVI	1	0	0	1,04	8,32	2,08	5,1182	1	851	6,746412129	12,72	18,15	2109	7,65396918	1504	7,315883505	10,8	2,379546134	159	3,7	10,7	31,8	26	848	32	110	Fx60	240	450	500	1,8
6	5,133333333	58	1	1	80,5	172	27,21065441	0	1	1	1	0	0	0	0	1	1,936813024	FAVI	1	0	0	1,04	8,32	2,08	5,168378	1	159	5,068904202	9,71	18,35	1162	7,057897937	1030	6,937314081	12,3	2,509599262	82	4	10,3	29,3	40	765	118	152	Fx60	270	500	500	1,55
1	34	69	1	1	74,7	165	27,2	1	2	1	1	1	0	0	0	1	2	FAVI	1	0	0	1,12	8,96	2,24	5,1733958	1	226	5,420534999	14,208	2,119	512	6,238324625	1449	7,278628942	15	2,708050201	121	3,7	11,1	32,4	27	929	44	128	Fx600	242	566	570	2,33
3	22,6	65	1	1	62	156	25,47666009	0	1	1	1	1	0	0	1	1	1,614909263	FAVI	1	0	0	1,09	8,72	2,18	5,218556	1	429	6,061456919	8,75	19,33	466	6,144185634	236	5,463831805	6	1,791759469	91	3,5	11,4	33,3	41	1017	76	146	Fx60	242	500	500	2,2
5	20,26666667	81	1	1	63,3	153	27,04088171	0	1	1	1	0	0	1	1	1	1,60643881	FAVI	1	0	0	1,11	8,88	2,22	5,2411361	1	524	6,261491684	18,977	11,023	869	6,767343125	1981	7,591357047	10,1	2,312535424	79	4,2	13,7	42,5	47	692	97	190	Fx60	190	352	500	4,25
5	26,83333333	71	2	0	55,7	155	23,18418314	1	2	0	1	0	1	0	0	1	1,535837484	GORE	0	0	1	1,23	9,84	2,46	5,2411361	1	392	5,97126184	5,718	1,315	625	6,43775165	448	6,104793232	4,9	1,589235205	86	4	9,3	28,8	41	709	83	161	Fx600	250	450	500	2,87
6	87,96666667	85	1	1	67,1	158	26,87870534	1	2	1	0	0	0	0	0	1	1,685581604	FAVI	1	0	0	1,15	9,2	2,3	5,2578621	1	844	6,738152495	6,763	2,808	1136	7,035268599	2361	7,766840537	9,5	2,251291799	139	3,3	10,2	29,4	40	408	78	155	Fx600	250	502	500	2
3	53,43333333	84	2	0	93	169	32,56188509	0	1	1	1	1	1	0	0	1	2,033243711	CAT	0	1	0	1,07	8,56	2,14	5,3247661	1	229	5,433722004	5,5	2,5	674	6,513230111	129	4,859812404	4	1,386294361	50	3,3	11,3	35,9	45	263	70	122	Fx60	270	350	500	1,7
5	53,72	85	2	0	61	155	25,39021852	0	1	1	1	0	0	0	0	1	1,596327461	CAT	0	1	0	0,8	6,4	1,6	5,335638	1	1771	7,479299638	6,6	11,82	1561	7,353081921	768	6,643789733	12,6	2,533696814	222	3,7	13,3	37,7	24	220	37	127	Fx60	240	300	500	2
1	12,3	88	1	1	77	170	24,2	1	2	1	1	0	0	0	0	0	1,89	FAVI	1	0	0	1,28	10,24	2,56	5,3540366	1	24	3,17805383	8,348	2,919	424	6,049733455	415	6,02827852	1	0	71	3,9	11,6	34,9	63	277	63	149	Fx600	245	501	506	1,86
4	99,46666667	64	1	1	67,3	160	30,26	1	2	1	1	0	1	1	0	1	1,95	FAVI	1	0	0	1,1	8,8	2,2	5,5	1	677	6,517671273	9,18	12,33	7379	8,906393407	1317	7,183111702	17,3	2,850706502	211	3,9	11,2	33,4	19	280	47	200		270	506	500	1,94
3	37,66666667	78	1	1	68	150	30,22222222	0	1	1	1	1	1	1	0	1	1,632483402	FAVI	1	0	0	1,12	8,96	2,24	5,502898	1	387	5,958424693	11,28	11,75	889	6,790097236	447	6,102558595	2	0,693147181	68	4	12	35,2	32	917	28	153	Fx60	242	492	500	1,65
2	56,43333333	33	1	1	69	175	22,53061224	1	2	1	1	0	0	0	0	0	1,836875715	FAVI	1	0	0	0,92	7,36	1,84	5,502898	1	205	5,323009979	5,73	14,4	4201	8,343077871	1748	7,466227556	2,2	0,78845736	130	4,5	13,1	36,9	29	281	99	201	Fx600	250	500	500	1,7
3	37,76666667	72	1	1	75,8	173	25,3266063	1	2	1	1	1	0	1	0	1	1,895872647	FAVI	1	0	0	1,12	8,96	2,24	5,5095884	1	284	5,648974238	5,99	16,99	795	6,678342115	548	6,306275287	5,8	1,757857918	77	3,8	12,7	38	24	294	58	162	Fx600	250	450	500	1,91
6	7	71	2	0	62,7	165	23,03030303	1	2	1	1	1	0	1	0	1	1,689977366	FAVI	1	0	0	1,07	8,56	2,14	5,5430404	1	202	5,308267697	3,733	10,2	526	6,265301213	531	6,274762021	8	2,079441542	148	2,6	10,4	32,3	40	420	66	129	Fx600	250	600	500	1,79
3	6,5	78	1	1	99,5	173	33,24534732	1	2	1	1	1	0	0	0	1	2,128259388	FAVI	1	0	0	1,06	8,48	2,12	5,569802	1	527	6,267200549	14,17	13,51	2693	7,898411093	2751	7,919719761	26,2	3,265759411	47	3,7	12,2	34,7	21	381	100	155	Fx800	270	483	527	1,55
3	12,63333333	58	1	1	114	175	37,2	1	2	1	1	1	1	1	0	1	2,57	FAVI	1	0	0	1,12	8,96	2,24	5,6057629	1	292	5,676753802	8,036	1,579	1177	7,070724107	2487	7,818832444	11,4	2,433613355	71	4,1	11,8	35,4	22	1057	25	190	Fx600	263	480,9	400	1,3
1	102,8666667	79	2	0	68,2	169	23,87871573	1	2	1	0	0	0	0	0	0	1,782142978	CAT	0	1	0	1,1	8,8	2,2	5,6266704	1	702	6,553933404	6,92	11,02	1995	7,598399329	877	6,776506992	13,6	2,610069793	164	3,2	10,7	32,5	21	384	36	132	Fx600	250	350	500	2,39
6	13,5	79	1	1	95,7	186	27,66215747	1	2	1	0	0	0	0	0	0	2,20622998	FAVI	1	0	0	1,06	8,48	2,12	5,686884	1	76	4,33073334	19,58	20,95	1402	7,245655068	776	6,65415252	10,1	2,312535424	95	4	10,6	29,6	24	428	54	175	Fx800	255	460	500	1,79
6	91,86666667	59	2	0	72	156	26,7	1	2	1	0	0	0	0	0	1	1,7	FAVI	1	0	0	1,1	8,8	2,2	5,6960833	1	619	6,428105273	6,989	11	1064	6,96979067	392	5,97126184	15,9	2,766319109	119	3,4	10,1	31	26	279	57	175	FX600	243	484,7	487	2,36
1	85,13333333	79	1	1	58,8	157	23,85492312	0	1	1	0	0	0	0	0	1	1,586276664	CAT	0	1	0	1,12	8,96	2,24	5,7220086	1	204	5,318119994	8,13	12,36	1805	7,498315871	1600	7,377758908	12,5	2,525728644	49	4	12,6	35,7	34	206	74	172	Fx60	250	500	500	1,8
1	24,23333333	68	2	0	73,2	155	30,46826223	0	1	1	0	0	0	0	0	1	1,724940084	CAT	0	1	0	1,18	9,44	2,36	5,7613147	1	201	5,303304908	5,9	1,222	2819	7,944137491	2511	7,828436359	14,2	2,653241965	65	3,2	11	33,2	18	425	35	151	Fx60	250	350	500	2,1
3	12,76666667	57	1	1	63,6	172	21,49810708	0	1	1	1	1	0	1	0	0	1,752240531	CAT	0	1	0	0,9	7,2	1,8	5,762151	1	1055	6,961296046	7,69	19,17	1126	7,026426809	651	6,478509642	2,4	0,875468737	117	4	11,8	32,9	38	195	45	167	Fx60	255	400	500	1,7
1	122,4666667	81	1	1	58,2	155	24,22476587	0	1	1	1	0	0	0	0	1	1,564764819	FAVI	1	0	0	1,29	10,32	2,58	5,795603	1	270	5,598421959	7,34	16,7	820	6,70930434	526	6,265301213	8,5	2,140066163	62	4	11,5	33,9	23	638	52	176	Fx60	240	430	500	1,87
2	17	61	2	0	69,5	168	24,62443311	1	2	1	1	0	0	1	0	0	1,788788915	FAVI	1	0	0	1,14	9,12	2,28	5,8783967	1	256	5,545177444	6,392	7,288	652	6,480044562	1148	7,045776577	7	1,945910149	66	4	11,2	33,8	36	859	71	154	Fx600	250	530	500	2,19
1	33,83333333	89	1	1	84,5	167	30,29868407	1	2	1	1	0	0	0	0	0	1,935306996	FAVI	1	0	0	1,04	8,32	2,08	5,879233	1	503	6,22059017	8,18	14,92	357	5,877735782	230	5,438079309	5,6	1,722766598	123	3,9	10,1	29,9	27	900	46	147	Fx600	240	485	500	1,75
3	5,7	60	1	1	85	162	32,38835543	0	1	1	1	1	0	0	0	1	1,897875645	CAT	0	1	0	0,97	7,76	1,94	5,9118487	1	333	5,80814249	6,97	16,54	1207	7,095893221	889	6,790097236	9	2,197224577	81	3,8	10,5	31,8	61	574	82	83	Fx60	270	300	500	1,3
1	148,1	80	1	1	55,8	164	20,74657942	0	1	1	1	0	0	0	1	1	1,601207619	FAVI	1	0	0	0,99	7,92	1,98	5,946137	1	161	5,081404365	6,73	9,23	1720	7,45007957	993	6,900730664	12,9	2,557227311	125	2,5	5,9	17,7	10	715	21	129	Fx60	240	450	500	1,8
2	81,33333333	65	2	0	101,6	173	33,94700792	0	1	1	1	1	1	1	1	1	2,147234984	CAT	0	1	0	1,06	8,48	2,12	6,0289307	1	263	5,572154032	9,406	13,2	912	6,81563999	327	5,789960171	11,7	2,459588842	98	3,5	10,4	32,2	15	851	60	226	Fx60	190	250	500	4,25
1	37,8	81	2	0	52	150	23,11111111	1	2	0	1	0	0	0	0	1	1,456578541	FAVI	1	0	0	1,07	8,56	2,14	6,063219	1	740	6,606650186	6,85	10,9	1883	7,540621529	1726	7,453561872	8,5	2,140066163	97	3,7	12,4	35,8	36	1017	48	150	Fx600	240	480	500	2,6
4	52,93333333	49	1	1	51,7	161	19,94521816	0	1	1	1	0	0	0	0	0	1,529496771	CAT	0	1	0	1,06	8,48	2,12	6,096671	1	1999	7,600402335	8,99	1,57	2208	7,699842407	1027	6,93439721	5,4	1,686398954	312	4,2	12,3	35,6	33	425	50	122	Fx60	255	320	500	1,55
1	53,72	51	2	0	51	157	20,69049454	1	2	1	1	0	0	1	0	0	1,493175641	FAVI	1	0	0	1,05	8,4	2,1	6,163575	1	17	2,833213344	6,33	20,29	1113	7,014814351	1113	7,014814351	5,5	1,704748092	53	4	9,3	26,1	30	1246	160	125	Fx600	240	500	500	2,6
6	112,8	69	2	0	73,5	162	28,00640146	0	1	1	1	0	0	1	0	0	1,784172447	FAVI	1	0	0	0,93	7,44	1,86	6,197027	1	178	5,18178355	10,16	15,84	1766	7,476472381	457	6,124683391	8,8	2,174751721	127	4,4	11,6	31,7	15	321	39	203	Fx60	245	250	500	1,3
4	113,0333333	89	2	0	56,8	157	23,04353118	0	1	1	1	0	0	0	0	0	1,563117461	FAVI	1	0	0	0,97	7,76	1,94	6,230479	1	550	6,309918278	5,55	8,9	5831	8,670943791	1380	7,229838778	22,2	3,100092289	107	3	11,2	32,5	12	472	28	172	Fx60	240	450	500	2,1
2	3,133333333	73	1	1	70,2	166	25,47539556	0	1	1	1	1	1	0	0	1	1,780893547	FAVI	1	0	0	0,98	7,84	1,96	6,305746	1	297	5,693732139	13,48	32,97	312	5,743003188	227	5,424950017	8,1	2,091864062	80	4,1	10,6	28,6	18	175	41	213	Fx60	240	420	500	1,5
5	3,566666667	60	2	0	51,5	156	21,16206443	0	1	1	1	0	0	0	0	0	1,492449792	FAVI	1	0	0	1,03	8,24	2,06	6,673718	1	513	6,240275845	11,55	13,52	2491	7,820439515	1760	7,473069088	10,3	2,332143895	72	3,9	11	30,7	19	436	42	167	Fx60	241	450	500	2,2
1	145,3	69	1	1	67,3	160	30,31	1	1	1	1	0	0	0	0	0	1,69	CAT	0	1	0	1,06	8,48	2,12	6,7	1	540	6,29156914	14,66	9,89	27000	10,2	1500	7,313220387	10,9	2,388762789	76	3,2	12	34	19	31	39	206		250	480	500	1,94
1	96,33333333	78	1	1	63,5	160	24,8046875	0	1	1	1	0	0	0	0	0	1,661621658	CAT	0	1	0	1,1	8,8	2,2	7,200587	1	590	6,380122537	8,01	19,7	1864	7,530479995	890	6,791221463	15	2	91	3	13,7	40,4	11	72	20	142	Fx60	240	380	500	1,7
4	78,8	40	1	1	103	185	30,09495982	1	2	0	1	0	0	0	0	0	2,26736609	FAVI	1	0	0	1,07	8,56	2,14	7,217313	1	171	5,141663557	9,42	27,56	6732	8,814627555	15098	9,622317564	6	1,791759469	48	4	12,3	35,2	26	577	73	168	Fx800	240	470	500	1,65
1	36	48	2	0	67,3	160	23,26	1	1	1	0	0	0	0	0	0	1,69	CAT	0	1	0	0,99	7,92	1,98	7,4	1	175	5,164785974	5,59	19,14	2612	7,86787149	1500	7,313220387	8,8	2,174751721	67	3,3	11,4	34	33	750	51	117		250	350	500	1,94
6	63,96666667	48	2	0	94,5	165	34,7107438	0	1	0	0	0	0	0	0	0	2,011873646	CAT	0	1	0	1,04	8,32	2,08	7,5217262	1	817	6,705639095	6,692	12,42	2125	7,661527081	801	6,685860947	1	0	71	4,1	9,9	29,1	52	1128	134	201	Fx60	270	430	470	1,76
6	49,4	38	1	1	42	166	15,24168965	0	1	1	1	0	0	0	0	0	1,431613008	CAT	0	1	0	1,28	10,24	2,56	7,526744	1	10	2,302585093	5,2	14,8	8999	9,104868739	8154	9,006263883	11,1	2,406945108	80	3,2	10,3	31,6	13	90	22	129	Fx60	240	430	500	1,25
4	50,83333333	61	2	0	89	159	35,20430363	1	2	1	1	0	0	0	0	0	1,909281619	FAVI	1	0	0	0,94	7,52	1,88	8,471763	1	874	6,773080376	9,64	11,01	7896	8,974111581	8154	9,006263883	8,6	2,151762203	111	3,9	14,3	40,7	21	1006	41	174	Fx800	240	450	500	1,8
1	2,933333333	71	2	0	61	155	25,39021852	0	1	1	1	1	0	0	0	1	1,596327461	FAVI	1	0	0	1,12	8,96	2,24	8,96518	1	879	6,778784898	11,32	12,06	2217	7,70391021	1379	7,229113878	9	2,197224577	214	3,3	8,3	23,8	47	344	59	179	Fx60	240	480	500	2,3
1	52,06666667	81	1	1	87,5	165	32,13957759	0	1	1	1	0	1	0	1	1	1,947132948	FAVI	1	0	0	1,08	8,64	2,16	10,102548	1	418	6,035481433	12,85	8,14	7542	8,928242678	12266	9,414586486	5,9	1,774952351	47	3,6	10,7	31	22	491	70	144	Fx60	240	490	500	1,8
5	195,4333333	52	2	0	76	155	31,63371488	1	2	1	1	1	0	0	0	0	1,752679801	FAVI	1	0	0	0,92	7,36	1,84	10,545787	1	769	6,64509097	8,88	15,25	9293	9,137016708	15317	9,636718602	8,7	2,163323026	81	3,9	10,4	29,5	26	724	46	140	Fx600	240	480	500	1,8
[truncated: 10 more columns]
